# Supplementary material for: One-Year Follow-Up of Weight Trajectories After the EDDY School-Based Nutrition and Physical Activity Program
Source: Children (Basel). 2026 Mar 31;13(4):485. doi: 10.3390/children13040485 (PMC13115548; doi:10.3390/children13040485)
Supplement: Supplementary file 1 [file children-13-00485-s001.zip]

Archive with 1 entries (1 files):
- children-4197322-supplementary.pdf
